# Supplementary material for: Can we Save the rectum by watchful waiting or TransAnal surgery following (chemo)Radiotherapy versus Total mesorectal excision for early REctal Cancer (STAR‐TREC)? Protocol for the international, multicentre, rolling phase II/III partially randomized patient preference trial evaluating long‐course concurrent chemoradiotherapy versus short‐course radiotherapy organ preservation approaches
Source: Colorectal Dis. 2022 Mar 24;24(5):639–51. doi: 10.1111/codi.16056 (PMC9311773; doi:10.1111/codi.16056)
Supplement: Supplementary file 1 — Appendix S1 [file CODI-24-639-s004.xlsx]

## Sheet: NL
Affiliation Radboudumc	Initials, name and surname	Credentials	Function	Email address
Radboud university medical centre, Radboud Insitute for Health Sciences, Department of Surgery, Nijmegen, the Netherlands	J.H.W. (Hans) de Wilt	MD, PhD	Prinicipal investigator, colorectal surgeon	hans.dewilt@radboudumc.nl
Radboud university medical centre, Radboud Insitute for Health Sciences, Department of Surgery, Nijmegen, the Netherlands	H. (Heidi) Rütten	MD, PhD	Radiotherapist	heidi.rutten@raboudumc.nl
Radboud university medical centre, Radboud Insitute for Health Sciences, Department of Surgery, Nijmegen, the Netherlands	N.G. (Nynke) Greijdanus	MD	Study coordinator	nynke.greijdanus@radboudumc.nl
Radboud university medical centre, Radboud Insitute for Health Sciences, Department of Surgery, Nijmegen, the Netherlands	S.M. (Seyed) Qaderi	MD, PhD	Study coordinator	seyed.qaderi@rabdoudumc.nl
Affiliation Antoni van Leeuwenhoek/NKI (Netherlands Cancer Insititute)	Initials, name and surname	Credentials	Function	Email address
Netherlands Cancer Institute, Department of Radiation Oncology, Amsterdam, Netherlands	C.A.M. (Corrie) Marijnen	MD, PhD	Principal investigator, radiation oncologist	c.marijnen@nki.nl
Netherlands Cancer Institute, Department of Radiation Oncology, Amsterdam, Netherlands	F.P. (Femke) Peters	MD, PhD	Principal investigator, radiation oncologist	f.peters@nki.nl
Netherlands Cancer Institute, Department of Radiation Oncology, Amsterdam, Netherlands	A.H.(Antoinette) de Jong	MD	Study coordinator	a.d.jong@nki.nl
Netherlands Cancer Institute, Department of Surgery, Amsterdam, Netherlands	G.L. Beets	MD, PhD	Colorectal surgeon	g.beets@nki.nl
Affiliation AmsterdamUMC, location Vumc	Initials, name and surname	Credentials	Function	Email address
Amsterdam UMC, Department of Surgery, VU University Medical Centre, Amsterdam, the Netherlands	J.B. (Jurriaan) Tuynman	MD, PhD	Local principal investigator, colorectal surgeon	j.tuynman@amsterdamumc.nl
Amsterdam UMC (Location AMC), University of Amsterdam, Cancer Center Amsterdam, Department of Radiation oncology, Amsterdam, The Netherlands	E.D. (Debby) Geijssen	MD, PhD	Radiation oncologist	e.d.geijsen@amsterdamumc.nl
Affiliation Catharina Ziekenhuis	Initials, name and surname	Credentials	Function	Email address
Catharina Hospital, Department of Surgery, Eindhoven, the Netherlands	J.W.A. (Pim) Burger	MD, PhD	Local principal investigator, colorectal surgeon	pim.burger@catharinaziekenhuis.nl
Catharina Hospital, Radiation Oncology, Eindhoven, the Netherlands	J. (Jacqueline) Theuws	MD, PhD	Radiation oncologist	jacqueline.theuws@catharinaziekenhuis.nl
Affiliation Deventer Ziekenhuis & Radiotherapiegroep	Initials, name and surname	Credentials	Function	Email address
Deventer Hospital, Department of Sugery, Deventer, the Netherlands	A.K. (Koen) Talsma	MD, PhD	Local principal investigator, colorectal surgeon	k.talsma@dz.nl
Radiotherapiegroep, Departement of Radiation Oncology, Deventer, the Netherlands	K. (Karin) Muller	MD, PhD	Local principal investigator, radiation oncologist	k.muller@radiotherapiegroep.nl
Affiliation Diakonessenhuis & Universitair Medisch Centrum Utrecht	Initials, name and surname	Credentials	Function	Email address
Diakonessenhuis, Department of Surgery, Utrecht, the Netherlands	A. (Apollo) Pronk	MD, PhD	Local principal investigator, colorectal surgeon	apronk@diakhuis.nl
University Medical Center Utrecht, Department of Radiation Oncology, Utrecht, the Netherlands	M.P.W. (Martijn) Intven	MD, PhD	Local principal investigator, radiation oncologist	m.intven@umcutrecht.nl
Affiliation Elisabeth-TweeSteden Ziekenhuis & Verbeeten instituut	Initials, name and surname	Credentials	Function	Email address
Elisabeth-TweeSteden Hospital, Deparment of Surgery, Tilburg, the Netherlands	D.K. (Dareczka) Wasowicz-Kemps	MD, PhD	Local principal investigator, colorectal surgeon	d.wasowicz@etz.nl
Insitute Verbeeten , Department of Radiation Oncology, Tilburg, the Netherlands	R.L. (Robert) Poorter	MD, PhD	Local principal investigator, radiation oncologist	poorter.r@bvi.nl
Affiliation IJsselland Ziekenhuis & Erasmus MC	Initials, name and surname	Credentials	Function	Email address
IJsselland Hospital, Department of Surgery, Capelle aan den Ijssel, the Netherlands	P.G. (Pascal) Doornebosch	MD, PhD	Local principal investigator, colorectal surgeon	pdoornebosch@ysl.nl
Erasmus Medical Centre, Department of Radiation Oncology, Rotterdam, the Netherlands	J.J.M.E. (Joost) Nuyttens	MD, PhD	Local principal investigator, radiation oncologist	j.nuyttens@erasmusmc.nl
Affiliation Isala	Initials, name and surname	Credentials	Function	Email address
Isala Zwolle, Department of Surgery, Zwolle, the Netherlands	H.L. (Erik) van Westreenen	MD, PhD	Local principal investigator, colorectal surgeon	h.l.van.westreenen@isala.nl
Isala Zwolle, Department Radiation Oncology, Zwolle, the Netherlands	O. (Onne) Reerink	MD, PhD	Radiation oncologist	o.reerink@isala.nl
Affiliation Laurentius Ziekenhuis & Maastro Clinic	Initials, name and surname	Credentials	Function	Email address
Laurentius Hospital, Department of Surgery, Roermond, the Netherlands	J.W.A. (Jeroen) Leijtens	MD	Local principal investigator, colorectal surgeon	jeroen.leijtens@lzr.nl
GROW School for Oncology and Developmental Biology, Maastricht University Medical Center, Department of Radiation Oncology (MAASTRO), Maastricht, the Netherlands	M. (Maaike) Berbée	MD, PhD	Local principal investigator, radiation oncologist	maaike.berbee@maastro.nl
Affiliation Leids Universitair Medisch Centrum	Initials, name and surname	Credentials	Function	Email address
Leiden University Medical Center, Department of Surgery, Leiden, the Netherlands	F.A. (Fabian) Holman	MD, PhD	Local principal investigator, colorectal surgeon	f.a.holman@lumc.nl
Leiden University Medical Center, Department of Radiation Oncology, Leiden, the Netherlands	L.A. (Laura) Velema	MD, PhD	Radiation oncologist	l.a.velema@lumc.nl
Affiliation Medisch Centrum Leeuwarden & Radiotherapeutisch Instituut Friesland	Initials, name and surname	Credentials	Function	Email address
Medical Centre Leeuwarden, Department of Surgery, Leeuwarden, the Netherlands	C. (Christiaan) Hoff	MD, PhD	Local principal investigator, colorectal surgeon	c.hoff@mcl.nl
Radiotherapeutisch Instituut Friesland, Leeuwarden, the Netherlands	S.R. (Susanne) Pereboom	MD	Local principal investigator, radiation oncologist	s.r.pereboom@skf-rif.nl
Affiliation OLVG	Initials, name and surname	Credentials	Function	Email address
OLVG, Deparment of Surgery, Amsterdam, the Netherlands	M.F. (Michael) Gerhards	MD, PhD	Local principal investigator, colorectal surgeon	m.f.gerhards@olvg.nl
Affiliation Spaarne Gasthuis	Initials, name and surname	Credentials	Function	Email address
Spaarne Gasthuis, Department of Surgery, Haarlem, the Netherlands	R.J.C.L.M. (Ronald) Vuylsteke	MD, PhD	Local principal investigator, colorectal surgeon	vuylsteke@spaarnegasthuis.nl

## Sheet: UK
Affliation	Title	Forename	Surname	Initials	Credentials	Function	Email address
Addenbrooke's Hospital, Cambridge University Hospitals NHS Foundation Trust	Mr	James	Wheeler	J.W		PI, Surgeon	james.wheeler@addenbrookes.nhs.uk;
Addenbrooke's Hospital, Cambridge University Hospitals NHS Foundation Trust	Dr	Rasmi	Jardon	R.J		Oncologist	rashmi.jadon@addenbrookes.nhs.uk
Addenbrooke's Hospital, Cambridge University Hospitals NHS Foundation Trust	Ms	Nicola	Fearnhead	N.F		Surgeon	nicola.fearnhead@addenbrookes.nhs.uk
Bradford Royal Infirmary, Bradford Teaching Hospitals NHS Foundation Trust	Mr	Mark	Steward	M.S		PI, Surgeon	mark.steward@bthft.nhs.uk
Bradford Royal Infirmary, Bradford Teaching Hospitals NHS Foundation Trust	Dr	Paul	Hatfield	P.H		Oncologist	phatfield@nhs.net
Bristol Haematology And Oncology Centre, University Hospitals Bristol and Weston NHS Foundation Trust	Dr	Stephen	Falk	S.J.F		Oncologist	Stephen.Falk@uhbw.nhs.uk
Churchill Hospital, Oxford University Hospitals NHS Foundation Trust	Prof.	Christopher	Cunningham	C.C		PI, Surgeon	chriscunningham@nhs.net;
Churchill Hospital, Oxford University Hospitals NHS Foundation Trust	Dr	Clare	Jacobs	C.J		Oncologist	clare.jacobs@ouh.nhs.uk
Colchester General Hospital, East Suffolk and North Essex NHS Foundation Trust	Mr	Matthew	Tutton	M.T		PI, Surgeon	m.tutton@nhs.net
Colchester General Hospital, East Suffolk and North Essex NHS Foundation Trust	Dr	Sadaf	Usman	SU		Oncologist	Sadaf.Usman@esneft.nhs.uk
The Christie, The Christie NHS Foundation Trust	Dr	Nooreen	Alam	N.S.A		PI, Oncologist	nooreen.alam@nhs.net
Good Hope Hospital, University Hospitals Birmingham NHS Foundation Trust	Mr	Stephan	Korsgen	S.K	MD FRCS	PI, Surgeon	Stephan.Korsgen@uhb.nhs.uk
Good Hope Hospital, University Hospitals Birmingham NHS Foundation Trust	Dr	James	Good	J.G		Oncologist	james.good@uhb.nhs.uk
Manchester Royal Infirmary, Manchester University NHS Foundation Trust	Prof.	James	Hill	J.H		PI, Surgeon	James.Hill@mft.nhs.uk
Ninewells Hospital, NHS Tayside	Dr	Ian	Sanders	I.S		PI, Oncologist	ian.sanders@nhs.scot
Ninewells Hospital, NHS Tayside	Miss	Dorin	Ziyaie	D.Z		Surgeon	dorin.ziyaie@nhs.scot
Norfolk and Norwich Hospital, Norfolk and Norwich Hospitals NHS Foundation Trust	Mr	Sandeep	Kapur	S.K		PI, Surgeon	sandeep.kapur@nnuh.nhs.uk;
Norfolk and Norwich Hospital, Norfolk and Norwich Hospitals NHS Foundation Trust	Dr	Debashis	Biswas	D.B		Oncologist	DEBASHIS.BISWAS@nnuh.nhs.uk
St. Jame's University Hospital, The Leeds Teaching Hospitals NHS Trust	Dr	Mark	Teo	M.TW.T		PI, Oncologist	Mark.teo@nhs.net
St. Jame's University Hospital, The Leeds Teaching Hospitals NHS Trust	Mr	Julian	Hance	J.R.H		Surgeon	julian.hance@nhs.net
St. Jame's University Hospital, The Leeds Teaching Hospitals NHS Trust	Dr	Nathalie	Casanova	N.C		Oncologist	n.casanova@nhs.net
St. Jame's University Hospital, The Leeds Teaching Hospitals NHS Trust	Dr	Alexandra	Gilbert	A.J.G	MB BS	Oncologist	A.Gilbert@leeds.ac.uk
Queen Elizabeth Hospital, Birmingham	Mr	Simon	Bach	S.P.B	MB BS MD FRCS	PI, Surgeon	S.P.Bach@bham.ac.uk
Queen Elizabeth Hospital, Birmingham	Dr	Ian	Geh	I.G	MB BS	Oncologist	Ian.Geh@uhb.nhs.uk
Southmead Hospital	Ms	Ann	Lyons	A.L	MB BCh	PI, Surgeon	Ann.Lyons@nbt.nhs.uk
University Hospital of Wales	Mr	Michael	Davies	M.D		PI, Surgeon	michael.davies5@wales.nhs.uk;
Velindre Cancer Centre	Dr	Richard	Adams	R.A		Oncologist	Richard.Adams@wales.nhs.uk;
York Hospital	Mr	Dibyendu	Bandyopadhyay	D.B		PI, Surgeon	dibyendu.bandyopadhyay@york.nhs.uk;

## Sheet: Denmark
Affliation	Title	Forename	Surname	Initials	Credentials	Function	Email address
Aarhus Universitetshospital	Prof.	Peter	Christensen	P.C		PI, Surgeon	petchris@rm.dk
Aarhus Universitetshospital	Prof.	Karen-Lise	Garm Spindler	KGS		Oncologist	K.G.Spindler@rm.dk

## Sheet: Belgium
Affliation	Title	Forename	Surname	Initials	Credentials	Function	Email address
Universitair Ziekenhuis Leuven	Prof.	Karin	Haustermans	KH		PI, Oncologist	karin.haustermans@uzleuven.be
Universitair Ziekenhuis Leuven	Prof.	Albert	Wolthuis	AW		Surgeon	Albert.wolthuis@uzleuven.be
Universitair Ziekenhuis Leuven	Dr	Annelies	Debucquoy	AD		Researcher	annelies.debucquoy@kuleuven.be
Universitair Ziekenhuis Leuven	Ms	Lien	Smets	LS		Researcher	lien.smets@uzleuven.be

## Sheet: Sweden
Affliation	Title	Forename	Surname	Initials	Credentials	Function	Email address
Göteborgs Universitet	Prof.	Eva	Angenete	EA		Surgeon	eva.angenete@vgregion.se
Karolinska Institutet	Prof.	Pehr	Lind	PL	MD, PhD	Oncologist	pehr.lind@regionstockholm.se
Karolinska Institutet	Prof.	Anna	Martling	AM		Surgeon	anna.martling@ki.se

## Sheet: CRCTU
Affliation	Title	Forename	Surname	Initials	Credentials	Function	Email address
CRUK Clinical Trials Unit, University of Birmingham	Dr	Leyre	Navarro-Nunez	L.N.N		Senior Trial Coordinator
CRUK Clinical Trials Unit, University of Birmingham	Mrs	Rebecca	Keogh	R.K		Trial Coordinator
CRUK Clinical Trials Unit, University of Birmingham	Ms	Sophia	Magwaro	S.M		Trial Management Team Leader
CRUK Clinical Trials Unit, University of Birmingham	Mr	Gavin	Nixon	G.N		Trial Administrator
